# Supplementary material for: Optimization of Decision Support Technology for Offshore Oil Condition Monitoring with Carbon Neutrality as the Goal in the Enterprise Development Process
Source: PLoS One. 2025 Mar 25;20(3):e0319858. doi: 10.1371/journal.pone.0319858 (PMC11936257; doi:10.1371/journal.pone.0319858)
Supplement: S1 Data — (XLS) [file pone.0319858.s001.xls]

## Sheet: Sheet1
figure 5										figure 6									figure 7									figure 8
	The proposed algorithm		Malaguti et al.		Faster R-CNN		CNN			The proposed algorithm		Malaguti et al.		Faster R-CNN		CNN			The proposed algorithm		Malaguti et al.		Faster R-CNN		CNN			Recognition accuracy (100％)	Normal	Leaked	Polluted
	Epochs	Loss function	Epochs	Loss function	Epochs	Loss function	Epochs	Loss function		Epochs	Recognition accuracy (100％)	Epochs	Recognition accuracy (100％)	Epochs	Recognition accuracy (100％)	Epochs	Recognition accuracy (100％)		Epochs	Recognition accuracy (100％)	Epochs	Recognition accuracy (100％)	Epochs	Recognition accuracy (100％)	Epochs	Recognition accuracy (100％)		The proposed algorithm	93.78	94.63	91.1
	0.90379	4.67232	0.90379	4.99192	0.90379	5.32566	0.90379	5.4501		1.00629	13.0112	0.754717	13.0112	0.810622	13.2177	0.810622	13.2177		1.60897	15.5477	0.791296	15.1943	0.791296	13.8987	1.18694	13.4276		Malaguti et al.	87.6364	85.8182	88.3636
	1.80758	3.35717	1.80758	3.58061	1.80758	4.81657	1.80758	5.50101		2.40391	19.2895	1.76101	15.9851	1.59329	13.672	1.59329	13.672		2.40026	19.0027	1.60897	16.1366	1.60897	16.6078	1.60897	14.1343		Faster R-CNN	84.7273	84.12	84.05
	2.71137	2.52	2.71137	2.87354	2.71137	3.86626	2.71137	4.67515		3.18658	21.7266	3.18658	20.6526	3.18658	18.5874	3.18658	18.5874		3.19156	21.437	2.40026	18.2175	1.60897	15.5477	4.80053	20.4947		CNN	73.8182	72.7273	75.2727
	2.71137	2.13818	3.58601	2.25131	3.58601	3.99636	3.58601	4.26505		3.9972	24.7005	3.9972	22.8831	3.9972	20.0743	3.9972	20.0743		4.00923	24.5779	3.19156	21.2799	3.19156	18.7279	6.4095	22.8897
	2.71137	1.64323	4.4898	2.08727	4.4898	4.12364	4.4898	4.12364		4.80783	27.3028	4.80783	25.031	4.80783	21.7679	4.80783	21.7679		4.80053	27.2477	3.19156	20.1413	4.00923	21.2014	8.80976	27.5618
	3.58601	1.61212	5.39359	1.87232	5.39359	4.39232	5.39359	3.76727		5.5905	31.7224	5.5905	28.6658	6.40112	24.3288	6.40112	24.3288		5.59182	32.3518	4.00923	22.6148	5.59182	25.9521	9.60106	28.779
	4.4898	1.52727	6.29738	1.87232	6.29738	4.42343	6.29738	3.59192		6.40112	32.3007	6.40112	30.5659	7.21174	27.1375	7.21174	27.1375		6.4095	32.0377	4.80053	24.735	6.4095	27.5618	12.0013	32.9407
	5.39359	1.41697	8.10496	1.90909	7.20117	3.65697	8.10496	3.46182		7.21174	35.5225	7.21174	32.7138	7.99441	28.6245	7.99441	28.6245		7.20079	35.1786	5.59182	28.5434	6.4095	25.9521	12.7926	34.7468
	6.29738	1.4396	9.91254	1.92323	8.10496	3.46182	9.00875	3.43636		9.5877	42.9575	11.2089	44.6097	9.5877	31.9703	9.5877	31.9703		7.99209	37.6521	6.4095	28.5826	8.80976	32.5088	14.4016	38.5159
	7.20117	1.23596	10.7872	1.76768	9.00875	2.93293	9.91254	3.33737		10.3983	45.1879	11.9916	46.7988	10.3983	33.4572	10.3983	33.4572		8.80976	39.7723	7.20079	31.0954	11.21	39.4582	15.1929	39.7723
	8.10496	1.05778	11.691	1.53859	9.91254	2.33616	10.7872	3.37131		11.2089	48.6989	12.8022	46.8401	11.9916	36.4725	11.9916	36.4725		9.60106	41.5391	8.80976	35.3357	12.0013	40.2827	16.0106	41.3428
	9.00875	0.905051	12.5948	1.37737	10.7872	2.30505	11.691	3.43636		12.8022	52.0859	13.6129	50.3924	12.8022	37.3399	12.8022	37.3399		10.3924	44.3659	9.60106	37.4558	12.7926	39.6152	17.5931	45.8971
	9.91254	0.701414	13.4985	1.20768	11.691	2.44364	12.5948	3.46182		13.6129	53.9033	14.3955	51.6729	13.6129	39.4052	13.6129	39.4052		11.21	46.2898	10.3924	39.576	16.0106	48.0565	18.4108	45.9757
	10.7872	0.701414	14.4023	1.05212	12.5948	2.52	13.4985	3.57212		14.3955	55.3903	15.2061	53.5316	15.9888	43.8662	15.9888	43.8662		12.0013	49.2344	11.21	41.6961	17.5931	52.4931	19.9934	48.0565
	11.691	0.738182	15.3061	1.01818	13.4985	2.59919	14.4023	3.55515		15.2061	57.0838	16.7994	57.4556	16.7994	45.3532	16.7994	45.3532		12.7926	51.0797	12.0013	44.1303	18.4108	52.4931	20.8111	49.47
	12.5948	0.763636	16.2099	0.992727	14.4023	2.62182	15.3061	3.38545		15.9888	59.1078	17.6101	59.7274	17.6101	47.2119	17.6101	47.2119		13.6103	53.1998	12.7926	45.9364	22.3937	60.0707	22.3937	51.2367
	13.4985	0.794747	17.9883	0.95596	15.3061	2.38141	16.2099	3.24687		16.7994	60.8839	18.3927	59.7274	18.3927	47.2532	18.3927	47.2532		14.4016	55.8304	12.7926	44.0126	23.2113	62.2693	24.0026	53.1606
	14.4023	0.814545	18.8921	0.95596	16.2099	2.17778	17.1137	3.13091		17.6101	63.4036	19.2034	60.9665	19.2034	48.6989	19.2034	48.6989		15.1929	57.6364	13.6103	48.0565	24.0026	62.8583	28.8032	56.8905
	15.3061	0.712727	19.7959	0.865455	17.1137	2.02222	17.9883	2.98101		18.3927	63.5275	22.3899	63.9405	20.7966	50.9294	20.7966	50.9294		16.0106	59.9136	16.0106	54.417	24.7939	62.3871	29.5945	57.8327
	16.2099	0.610909	20.6997	0.814545	17.9883	1.8299	18.8921	3.0404		19.2034	64.3123	23.2006	65.7993	23.2006	55.1425	23.2006	55.1425		16.8018	62.7405	17.5931	60.5418	26.4029	64.6643	30.4121	57.9505
	17.9883	0.483636	21.6035	0.752323	18.8921	1.94869	19.7959	2.82545		20.014	65.4275	24.0112	65.758	23.2006	53.5316	23.2006	53.5316		17.5931	66.274	17.5931	59.0106	29.5945	67.2163	31.2034	58.6572
	19.7959	0.432727	22.5073	0.752323	19.7959	2.06182	20.6997	2.72364		20.7966	66.5428	24.7939	66.5428	24.0112	54.399	24.0112	54.399		18.4108	66.274	18.4108	60.5026	30.4121	67.2163	31.9947	59.364
	20.6997	0.432727	23.4111	0.738182	20.6997	2.21455	21.6035	2.60768		21.6073	67.2862	25.6045	67.2862	24.7939	55.3903	24.7939	55.3903		19.2021	67.8445	20.8111	64.311	31.2034	68.1979	36.004	61.6804
	21.6035	0.421414	24.2857	0.738182	21.6035	2.38707	22.5073	2.60768		22.3899	68.0297	26.3871	67.658	26.3871	56.8773	26.3871	56.8773		20.8111	70.318	21.6024	65.0177	35.2127	70.5143	36.7953	62.3479
	22.5073	0.421414	25.1895	0.749495	22.5073	2.3899	23.4111	2.46909		24.0112	70.095	27.1978	68.4015	28.7911	59.1078	28.7911	59.1078		21.6024	71.3781	23.2113	68.3942	36.004	71.2996	37.6129	62.5442
	23.4111	0.407273	26.0933	0.749495	23.4111	2.07313	24.2857	2.36727		25.6045	71.0037	28.0084	69.145	29.6017	60.3057	29.6017	60.3057		22.3937	72.4382	24.0026	68.3942	36.7953	70.5536	39.1955	63.6042
	24.2857	0.381818	27.9009	0.687273	24.2857	1.80444	25.1895	2.22586		26.3871	71.3755	28.7911	69.8885	30.4123	60.4296	30.4123	60.4296		23.2113	75.108	24.7939	68.3942	37.6129	72.0848	40.0132	64.311
	25.1895	0.384646	29.7085	0.627879	25.1895	1.60646	26.0933	2.16646		27.1978	72.119	30.4123	70.9624	31.195	60.5948	31.195	60.5948		24.0026	75.108	25.6116	70.318	41.5958	74.8331	41.5958	65.4495
	26.0933	0.384646	30.6122	0.633535	26.0933	1.41697	27.9009	2.13818		28.0084	72.4907	29.6017	71.045	34.4095	60.9665	34.4095	60.9665		25.6116	75.9717	26.4029	71.0247	42.3871	74.8724	42.3871	65.371
	27.9009	0.381818	31.4869	0.636364	26.9971	1.34909	29.7085	2.06747		30.4123	73.9777	31.195	71.3755	35.1922	61.5035	35.1922	61.5035		26.4029	76.3251	29.5945	74.9509	47.1876	76.8748	43.2047	65.7244
	29.7085	0.364848	32.3907	0.636364	27.9009	1.29818	30.6122	2.08727		31.195	74.3494	32.0056	71.7472	36.0028	60.7187	36.0028	60.7187		29.5945	78.9949	30.4121	75.0294	48.0053	77.6207	46.3963	66.7845
	30.6122	0.39596	33.2945	0.636364	28.8047	1.24727	31.4869	1.92323		32.0056	74.7212	32.7883	72.119	36.8134	61.5035	36.8134	61.5035		30.4121	78.9949	31.2034	75.265	48.7966	76.6784	48.0053	66.9022
	31.4869	0.356364	34.1983	0.630707	29.7085	1.20768	32.3907	1.83273		32.7883	75.0929	33.5989	72.8625	37.5961	61.71	37.5961	61.71		31.9947	80.5654	31.9947	75.6184	49.5879	77.7385	48.7966	67.8445
	32.3907	0.356364	36.0058	0.636364	30.6122	1.18505	33.2945	1.69131		33.5989	75.4647	34.4095	73.2342	38.4067	62.0818	38.4067	62.0818		32.8124	80.9187	32.8124	75.6184	53.5971	79.2305	53.5971	69.1009
	33.2945	0.322424	37.8134	0.667475	31.4869	1.17091	34.1983	1.65172		34.4095	75.8364	35.1922	73.8125	39.1894	62.4535	39.1894	62.4535		33.6037	81.9788	33.6037	75.9717	54.3884	79.1127	54.3884	69.2187
	34.1983	0.345051	38.688	0.670303	32.3907	1.17091	36.0058	1.65455		35.1922	76.7865	36.0028	73.8951	40.8106	63.197	40.8106	63.197		34.395	82.3322	34.395	76.3251	55.9974	79.1519	55.2061	69.258
	36.0058	0.330909	39.5918	0.661818	33.2945	1.09455	36.9096	1.69131		36.0028	77.2408	36.8134	73.8125	41.5933	64.1057	41.5933	64.1057		36.004	83.9419	36.004	76.6784	59.1889	78.3274	58.3976	69.9647
	37.8134	0.313939	40.4956	0.661818	34.1983	1.13697	37.8134	1.63475		37.5961	77.6952	41.5933	75.8364	42.4039	64.1884	42.4039	64.1884		38.4042	84.8057	36.7953	76.8355	60.0066	79.0734	60.7979	70.9855
	38.688	0.345051	41.3994	0.656162	36.0058	1.09455	38.688	1.65737		38.4067	78.4387	42.4039	75.8364	43.1866	64.684	43.1866	64.684		39.1955	84.8057	38.4042	79.1519	60.7979	78.3274	61.5892	70.6714
	39.5918	0.356364	42.3032	0.65899	37.8134	1.07758	39.5918	1.62909		39.1894	79.1822	43.1866	76.5799	43.9972	65.0558	43.9972	65.0558		40.0132	85.159	39.1955	79.5053	61.5892	79.8587	62.4069	71.0247
	40.4956	0.381818	43.207	0.636364	38.688	1.05212	40.4956	1.60364		40.8106	80.2974	43.9972	76.9517	46.4011	66.5428	46.4011	66.5428		41.5958	85.7479	41.5958	82.2144	62.4069	80.212	63.1982	71.3781
	41.3994	0.410101	44.1108	0.636364	39.5918	1.01818	41.3994	1.60929		41.5933	81.6192	44.8078	77.3234	47.2117	67.8232	47.2117	67.8232		42.3871	86.1798	42.3871	82.3322	65.5984	81.9395	65.5984	72.0848
	42.3032	0.421414	45.0146	0.610909	40.4956	0.992727	42.3032	1.58384		43.9972	81.7844	45.5905	77.6952	47.9944	66.9971	47.9944	66.9971		43.2047	86.5724	43.2047	83.0389	66.3897	81.9003	66.3897	72.2419
	43.207	0.407273	45.8892	0.613737	41.3994	0.910707	43.207	1.55273		46.4011	82.5279	46.4011	78.0669	48.805	67.8232	48.805	67.8232		43.996	87.2792	43.996	83.3922	67.2074	82.3322	67.2074	72.4382
	44.1108	0.407273	46.793	0.610909	42.3032	0.930505	44.1108	1.55273		49.5877	83.6431	47.2117	79.1822	50.3983	68.4015	50.3983	68.4015		44.7873	87.6325	44.7873	83.7456	71.1902	81.6254	70.3989	73.1449
	45.0146	0.387475	47.6968	0.610909	43.207	0.941818	45.0146	1.53859		50.3983	84.0149	47.9944	79.2235	51.2089	68.7732	51.2089	68.7732		45.605	87.9859	45.605	84.0989	72.0079	82.3322	71.1902	73.8123
	45.8892	0.384646	48.6006	0.636364	44.1108	0.941818	45.8892	1.48202		51.2089	84.0149	48.805	79.1822	52.8022	69.5167	52.8022	69.5167		46.3963	88.3392	46.3963	84.4523	72.7992	81.2721	72.0079	73.1056
	47.6968	0.381818	49.5044	0.625051	45.0146	0.893737	46.793	1.52727		51.9916	84.3866	53.6129	82.3214	53.6129	70.0537	53.6129	70.0537		47.1876	89.5956	47.1876	85.5124	73.5905	82.6855	72.7992	74.2049
	48.6006	0.381818	50.4082	0.625051	45.8892	0.93899	47.6968	1.47636		52.8022	84.7584	54.3955	82.3214	54.3955	69.7233	54.3955	69.7233		48.0053	89.5956	48.0053	85.5516	75.9908	83.0389	74.4082	73.4982
	49.5044	0.390303	51.312	0.636364	46.793	0.902222	48.6006	1.45091		53.6129	85.4606	55.9888	82.5279	56.7994	70.632	56.7994	70.632		49.5879	89.3993	52.8058	85.8657	76.8084	82.6855	75.1995	73.4982
	50.4082	0.370505	52.1866	0.661818	47.6968	0.941818	49.5044	1.44242		54.3955	85.7497	56.7994	82.8996	57.6101	70.632	57.6101	70.632		52.8058	89.7527	53.5971	85.8265	77.5997	83.4315	77.5997	73.8909
	51.312	0.356364	53.9942	0.673131	48.6006	0.941818	50.4082	1.44242		55.2061	85.5019	57.6101	82.8996	58.3927	71.0037	58.3927	71.0037		53.5971	89.949	54.3884	85.8265	78.391	83.3137	78.391	73.9301
	52.1866	0.356364	54.898	0.67596	49.5044	0.924848	51.312	1.4		55.9888	85.8736	60.014	83.354	59.2034	72.119	59.2034	72.119		54.3884	89.949	55.2061	85.8657
	53.9942	0.322424	55.8017	0.661818	50.4082	0.924848	52.1866	1.4		56.7994	86.2454	60.7966	83.4779	60.014	71.045	60.014	71.045		55.2061	90.4594	55.9974	86.2191
	55.8017	0.305455	57.6093	0.673131	51.312	0.967273	53.0904	1.40848		57.6101	86.6171	62.3899	83.6431	60.7966	71.9124	60.7966	71.9124		55.9974	90.4594	56.7887	86.2191
	57.6093	0.29697	58.5131	0.670303	52.1866	0.967273	53.9942	1.34343		58.3927	86.9888	63.2006	84.0149	62.3899	71.7472	62.3899	71.7472		57.6063	91.1661	57.6063	86.2191
	58.5131	0.316768	59.3878	0.661818	53.0904	0.967273	54.898	1.39434		60.014	87.7323	64.0112	84.0149	64.0112	72.119	64.0112	72.119		58.3976	91.5194	58.3976	86.2191
	59.3878	0.305455	60.2915	0.661818	53.9942	1.02949	55.8017	1.29818		61.6073	87.7323	65.6045	84.5931	64.7939	72.4907	64.7939	72.4907		60.0066	92.4225	59.1889	86.5724
	60.2915	0.330909	61.1953	0.661818	54.898	0.981414	57.6093	1.25293		62.3899	88.1041	66.3871	84.5931	65.6045	72.8625	65.6045	72.8625		63.9894	92.5795	60.0066	86.5332
	61.1953	0.364848	62.0991	0.65899	55.8017	0.992727	58.5131	1.27556		63.2006	88.1041	68.0084	85.1301	66.3871	72.6972	66.3871	72.6972		65.5984	92.7758	60.7979	86.5724
	62.0991	0.333737	63.9067	0.636364	57.6093	0.998384	59.3878	1.27273		66.3871	88.8476	69.6017	85.8736	68.0084	72.8625	68.0084	72.8625		66.3897	92.7758	65.5984	87.1221
	63.9067	0.330909	65.7143	0.633535	58.5131	0.981414	60.2915	1.27273		69.6017	89.2193	70.4123	85.8736	70.4123	72.8625	70.4123	72.8625		67.2074	92.5795	66.3897	87.1221
	65.7143	0.319596	66.5889	0.636364	59.3878	0.967273	61.1953	1.29535		70.4123	89.5911	72.0056	86.5758	71.195	73.7712	71.195	73.7712		67.9987	92.5795	67.2074	87.2792
	66.5889	0.359192	67.4927	0.636364	60.2915	0.967273	62.0991	1.25293		72.0056	90.128	72.7883	86.5758	72.0056	72.9451	72.0056	72.9451		68.79	92.5795	68.79	87.2792
	67.4927	0.330909	68.3965	0.636364	61.1953	0.930505	63.0029	1.32364		72.7883	90.4585	75.1922	86.6171	72.7883	73.3994	72.7883	73.3994		69.6076	92.5795	69.6076	87.2792
	68.3965	0.330909	69.3003	0.613737	62.0991	0.970101	63.9067	1.24727		74.4095	89.9628	76.0028	86.6171	74.4095	73.2342	74.4095	73.2342		70.3989	92.5795	70.3989	87.2792
	69.3003	0.29697	70.2041	0.622222	63.0029	0.916364	65.7143	1.2501		76.8134	90.3346	76.8134	86.6171	76.0028	73.2342	76.0028	73.2342		71.1902	92.7758	71.1902	87.0828
	70.2041	0.339394	72.0117	0.585455	63.9067	0.941818	66.5889	1.2699		77.5961	90.5411	77.5961	86.5758	77.5961	73.5646	77.5961	73.5646		72.0079	92.7366	72.0079	87.1221
	72.0117	0.330909	73.7901	0.565657	65.7143	0.899394	67.4927	1.24727		78.4067	90.5411	78.4067	86.4932	78.4067	73.2342	78.4067	73.2342		77.5997	93.4825	77.5997	87.8288
	73.7901	0.319596	74.6939	0.574141	66.5889	0.882424	68.3965	1.24727											78.391	93.4825	78.391	87.7896
	75.5977	0.330909	75.5977	0.56	67.4927	0.941818	69.3003	1.26424
	77.4052	0.353535	77.4052	0.571313	68.3965	0.941818	70.2041	1.23879
	78.309	0.322424	78.309	0.562828	69.3003	0.950303	72.0117	1.24727
	79.2128	0.330909	79.2128	0.585455	70.2041	0.972929	73.7901	1.27273
	80.0875	0.330909	80.0875	0.585455	72.0117	0.941818	74.6939	1.32081
	80.9913	0.330909	80.9913	0.610909	73.7901	0.910707	75.5977	1.27273
	81.895	0.330909	81.895	0.613737	75.5977	0.916364	77.4052	1.27273
					77.4052	0.944646	78.309	1.26141
					78.309	0.961616	79.2128	1.27273
					79.2128	0.941818	80.0875	1.27273
					80.0875	0.941818	80.9913	1.32081
					80.9913	0.907879	81.895	1.2699
					82.7988	0.890909	82.7988	1.33495
